# Supplementary material for: Long-Term Administration of Dienogest for the Treatment of Pain and Intestinal Symptoms in Patients with Rectosigmoid Endometriosis
Source: J Clin Med. 2020 Jan 6;9(1):154. doi: 10.3390/jcm9010154 (PMC7019573; doi:10.3390/jcm9010154)
Supplement: Supplementary file 1 [file jcm-09-00154-s001.zip]

Archive with 9 entries (8 files):
- Supplementary Table 3.docx
- __MACOSX/
- __MACOSX/._Supplementary Table 3.docx
- Supplementary Table 2.docx
- __MACOSX/._Supplementary Table 2.docx
- Supplementary Table 4.docx
- __MACOSX/._Supplementary Table 4.docx
- Supplementary Table 1.docx
- __MACOSX/._Supplementary Table 1.docx
